# Supplementary material for: Identification of genes and pathways potentially related to PHF20 by gene expression profile analysis of glioblastoma U87 cell line
Source: Cancer Cell Int. 2017 Oct 4;17:87. doi: 10.1186/s12935-017-0459-x (PMC5628484; doi:10.1186/s12935-017-0459-x)
Supplement: Supplementary file 2 — Additional file 2. The differentially expressed genes (DEGs) between common U87 cells and PHF20 knockdown U87 cells. [file 12935_2017_459_MOESM2_ESM.xlsx]

## Sheet: Slide lists
	Sample	Sample_Label	Chip_Barcode	Chip_Label
	N222-1_(PrimeView).CEL	NC
	277_(PrimeView).CEL	NC
	N222-2_(PrimeView).CEL	NC
	N223-2_(PrimeView).CEL	KD
	N223-1_(PrimeView).CEL	KD
	278_(PrimeView).CEL	KD

## Sheet: Differential Data
Additional file 2. The differentially expressed genes (DEGs) between common U87 cells and PHF20 knockdown U87 cells
Probe	P-value	P-value	Fold change	Fold change	Fold change	Fold change	Annotation
probeSet	Corrected p-value	P-value	Fold change	Log Fold change	Absolute Fold change	Regulation	Gene Symbol
11727782_a_at	0.0078141	0.00536692	-8.88571	-3.15149	8.88571	down	TPM4
11751388_a_at	0.00691715	0.00454389	-8.2788	-3.04942	8.2788	down	FEN1
11723781_at	0.00105392	5.79908e-05	-7.51449	-2.90968	7.51449	down	AGPS
11720566_at	0.00135788	0.000143996	-7.12109	-2.8321	7.12109	down	BCAT1
11720994_x_at	0.00238864	0.000817849	-6.59064	-2.72042	6.59064	down	CCL3
11733318_a_at	0.00724731	0.00482541	-6.43465	-2.68586	6.43465	down	TACR2
11754183_s_at	0.000740975	1.66295e-05	-6.39114	-2.67607	6.39114	down	HMGB3
11763281_s_at	0.00656754	0.00424158	-6.36225	-2.66954	6.36225	down	RPL23AP82
11763281_s_at	0.00656754	0.00424158	-6.36225	-2.66954	6.36225	down	RPL23AP7
11730914_a_at	0.00204161	0.000533868	-6.23547	-2.6405	6.23547	down	ERLIN1
11718885_a_at	0.00140499	0.000180815	-5.76703	-2.52783	5.76703	down	ARL5A
11732470_a_at	0.0457382	0.0436091	-5.68412	-2.50694	5.68412	down	C12orf50
11735066_at	0.0012426	9.30661e-05	-5.65689	-2.50001	5.65689	down	ITGB3
11723804_a_at	0.0039619	0.00196664	-5.54687	-2.47167	5.54687	down	AKAP12
11732519_at	0.00198451	0.000508868	-5.54041	-2.46999	5.54041	down	CH25H
11726287_a_at	0.00237006	0.000800381	-5.53539	-2.46868	5.53539	down	WARS
11725574_a_at	0.000740975	1.59109e-05	-5.40168	-2.43341	5.40168	down	NEDD4
11739863_a_at	0.00180733	0.000399615	-5.29388	-2.40433	5.29388	down	TTF2
11741092_a_at	0.000820581	2.00911e-05	-5.2412	-2.3899	5.2412	down	GPD2
11724420_at	0.00479199	0.00261922	-5.15721	-2.36659	5.15721	down	ZC3H6
11734792_at	0.00248971	0.000898826	-5.15382	-2.36564	5.15382	down	SNAPC1
11730052_a_at	0.00387186	0.00189864	-5.10735	-2.35257	5.10735	down	SNX16
11721502_at	0.00155459	0.000248285	-5.0293	-2.33036	5.0293	down	SWAP70
11728745_at	0.00254069	0.000957721	-5.02744	-2.32982	5.02744	down	C4orf46
11717095_s_at	0.000422078	1.55401e-06	-4.94502	-2.30598	4.94502	down	COX6A1
11742750_a_at	0.0066672	0.00433689	-4.91756	-2.29794	4.91756	down	GSPT1
11729629_a_at	0.00139489	0.00017632	-4.87972	-2.2868	4.87972	down	AP3M1
11718406_s_at	0.000210858	4.59401e-07	-4.82047	-2.26917	4.82047	down	TMBIM6
11759202_s_at	0.00496853	0.00277337	-4.79231	-2.26072	4.79231	down	C9orf41
11735525_a_at	0.0121975	0.00945645	-4.68912	-2.22932	4.68912	down	CLDN14
11729173_a_at	0.00788364	0.00543503	-4.68757	-2.22884	4.68757	down	SKA2
11722690_at	0.00335727	0.00152001	-4.64706	-2.21632	4.64706	down	SPTBN1
11728569_at	0.00252795	0.000942357	-4.62003	-2.2079	4.62003	down	GSTCD
11743013_a_at	0.00503495	0.00283864	-4.60539	-2.20332	4.60539	down	RNF115
11719019_at	0.00296311	0.00125521	-4.497	-2.16896	4.497	down	CBFB
11732857_a_at	0.0012426	9.55857e-05	-4.43726	-2.14967	4.43726	down	THAP1
11728076_at	0.0205462	0.017677	-4.27162	-2.09478	4.27162	down	HDAC9
11716668_at	0.00113761	6.854e-05	-4.19327	-2.06808	4.19327	down	RAB1B
11729920_at	0.000422078	1.86864e-06	4.17712	2.06251	4.17712	up	C14orf45
11722913_s_at	0.0012426	8.8457e-05	-4.1037	-2.03693	4.1037	down	USP13
11756105_a_at	0.00154708	0.000243396	-4.08521	-2.03041	4.08521	down	BMPR2
11725837_a_at	0.0018359	0.000415564	-4.06995	-2.02501	4.06995	down	C1orf112
11731124_at	0.00144515	0.000195179	4.06409	2.02293	4.06409	up	FBXO36
11723639_s_at	0.00155693	0.000253445	-4.05151	-2.01846	4.05151	down	C11orf58
11730891_at	0.00444489	0.00233838	-4.03629	-2.01303	4.03629	down	NSUN6
11723104_at	0.00238864	0.00081463	-4.02301	-2.00828	4.02301	down	GNB4
11733944_at	0.0060599	0.00382756	-4.00591	-2.00213	4.00591	down	RAP2B
11728647_at	0.00568012	0.0034532	-3.96343	-1.98675	3.96343	down	NUCKS1
11719883_a_at	0.000874135	2.76097e-05	-3.95646	-1.98421	3.95646	down	APOLD1
11739602_a_at	0.00133992	0.000133347	-3.9467	-1.98065	3.9467	down	BIRC5
11719419_a_at	0.00589524	0.00366442	-3.94643	-1.98055	3.94643	down	C14orf109
11736429_at	0.00224372	0.000667781	-3.9233	-1.97207	3.9233	down	STYX
11726485_at	0.0044091	0.00230096	-3.92082	-1.97116	3.92082	down	CPED1
11715602_s_at	0.0114632	0.00875378	3.81653	1.93226	3.81653	up	LOC100505813
11715602_s_at	0.0114632	0.00875378	3.81653	1.93226	3.81653	up	SPARC
11719642_at	0.00154708	0.000244494	3.80799	1.92903	3.80799	up	CDS1
11749815_a_at	0.00066056	8.68526e-06	-3.80479	-1.92782	3.80479	down	SPIN1
11756139_s_at	0.00296311	0.00125874	-3.80416	-1.92758	3.80416	down	THOC3
11756139_s_at	0.00296311	0.00125874	-3.80416	-1.92758	3.80416	down	LOC728554
11723096_a_at	0.000965013	3.68352e-05	-3.79585	-1.92442	3.79585	down	CYLD
11739895_a_at	0.00486997	0.00268904	-3.76486	-1.91259	3.76486	down	USP1
11723169_s_at	0.00230988	0.000743389	-3.76219	-1.91157	3.76219	down	FOXN2
11758000_s_at	0.00126652	0.000102764	3.75822	1.91005	3.75822	up	CXADR
11753830_a_at	0.00534036	0.0031395	3.75501	1.90882	3.75501	up	MLLT11
11751752_a_at	0.0172268	0.0143994	-3.74289	-1.90415	3.74289	down	HSPBAP1
11717451_at	0.00135055	0.000138741	-3.73358	-1.90056	3.73358	down	NEK7
11730106_a_at	0.00103502	5.39939e-05	-3.73314	-1.90039	3.73314	down	PLCB1
11729684_at	0.00152087	0.000230693	-3.72508	-1.89727	3.72508	down	THAP10
11727803_at	0.00593538	0.0037108	3.72102	1.8957	3.72102	up	MYCBP
11727803_at	0.00593538	0.0037108	3.72102	1.8957	3.72102	up	GJA9-MYCBP
11738408_a_at	0.0192278	0.0163266	-3.71453	-1.89318	3.71453	down	SPACA3
11730515_a_at	0.00144528	0.000196514	-3.70922	-1.89112	3.70922	down	SGOL1
11734005_s_at	0.0024599	0.00087869	-3.7078	-1.89056	3.7078	down	TMEM192
11715813_at	0.00135788	0.000142438	-3.68554	-1.88188	3.68554	down	HIGD1A
11734827_at	0.00876924	0.00623559	-3.68097	-1.88009	3.68097	down	SPRED1
11721608_s_at	0.00138479	0.00016051	-3.64896	-1.86748	3.64896	down	RAPGEF2
11758939_at	0.00260767	0.00100665	-3.6382	-1.86322	3.6382	down	MOB1A
11739857_at	0.00362788	0.00171535	3.62959	1.8598	3.62959	up	ODZ2
11729514_a_at	0.00215814	0.000615177	-3.62893	-1.85955	3.62893	down	CSF3
11733446_at	0.00224372	0.000672291	-3.61779	-1.85511	3.61779	down	MMS22L
11729905_a_at	0.0298185	0.0272459	-3.61502	-1.854	3.61502	down	LRCH2
11720864_s_at	0.00515678	0.00298605	-3.61086	-1.85234	3.61086	down	SLC25A24
11716277_a_at	0.00999496	0.00733579	-3.58915	-1.84364	3.58915	down	CBX5
11753293_a_at	0.0185245	0.015618	-3.58658	-1.84261	3.58658	down	BEST1
11727031_a_at	0.0269779	0.0242281	-3.57647	-1.83854	3.57647	down	SQSTM1
11755624_a_at	0.00827824	0.00580008	-3.57396	-1.83752	3.57396	down	FAM54A
11758208_s_at	0.00185296	0.000423992	-3.54339	-1.82513	3.54339	down	KLF2
11735241_at	0.0164344	0.0135986	-3.52944	-1.81944	3.52944	down	ZC3H12C
11718810_at	0.00753781	0.00508469	-3.51974	-1.81547	3.51974	down	PRKCH
11717681_at	0.00138479	0.0001703	-3.51857	-1.81499	3.51857	down	GNA13
11756714_a_at	0.000874135	2.67946e-05	-3.51293	-1.81268	3.51293	down	PPP2R2A
11748647_a_at	0.00540009	0.00318454	-3.50521	-1.8095	3.50521	down	PTPRR
11723586_a_at	0.00362578	0.001711	-3.49328	-1.80458	3.49328	down	GRB14
11746062_s_at	0.0395642	0.0371351	-3.48797	-1.80239	3.48797	down	PPY
11721730_at	0.01561	0.0127348	-3.48468	-1.80103	3.48468	down	TMX3
11715177_s_at	0.00156288	0.000259407	-3.44511	-1.78455	3.44511	down	TDRKH
11739576_x_at	0.00416128	0.00212167	-3.42608	-1.77656	3.42608	down	HPS5
11717628_a_at	0.00203936	0.000531439	-3.40929	-1.76947	3.40929	down	BIRC2
11745870_a_at	0.00260034	0.00100174	-3.40713	-1.76856	3.40713	down	MTHFD2
11744641_a_at	0.00250064	0.000912637	-3.40436	-1.76738	3.40436	down	CLDND1
11743694_at	0.014849	0.0120126	-3.37242	-1.75378	3.37242	down	H2AFV
11737748_a_at	0.00194282	0.000483365	-3.34911	-1.74378	3.34911	down	GMFB
11749478_a_at	0.0340898	0.0316274	-3.34477	-1.74191	3.34477	down	MCM3
11729656_s_at	0.00325459	0.00144576	-3.34376	-1.74147	3.34376	down	SMAD2
11755211_a_at	0.00183212	0.000410977	3.33408	1.73729	3.33408	up	DICER1
11744914_s_at	0.00171023	0.000332849	-3.33109	-1.736	3.33109	down	EID1
11720543_at	0.00113761	6.84192e-05	-3.30306	-1.7238	3.30306	down	B3GALNT2
11753858_a_at	0.0471473	0.0450661	-3.30068	-1.72277	3.30068	down	SNHG12
11753858_a_at	0.0471473	0.0450661	-3.30068	-1.72277	3.30068	down	SNORA16A
11753858_a_at	0.0471473	0.0450661	-3.30068	-1.72277	3.30068	down	SNORA44
11753858_a_at	0.0471473	0.0450661	-3.30068	-1.72277	3.30068	down	SNORA61
11722263_at	0.000704638	1.34166e-05	-3.26746	-1.70817	3.26746	down	MRPS10
11717418_at	0.00145641	0.000207438	3.24963	1.70028	3.24963	up	DNAL1
11729451_a_at	0.0022396	0.000661226	-3.23457	-1.69358	3.23457	down	PCLO
11754924_s_at	0.00456414	0.00243775	-3.22861	-1.69092	3.22861	down	ADTRP
11721983_a_at	0.00341263	0.00155472	-3.20411	-1.67992	3.20411	down	PID1
11720051_at	0.0011422	7.10436e-05	-3.1899	-1.67351	3.1899	down	SPOCK1
11726010_at	0.00282553	0.00115792	-3.17812	-1.66817	3.17812	down	CBR4
11721789_a_at	0.012527	0.00979237	-3.16991	-1.66444	3.16991	down	PTPRD
11725861_a_at	0.0044431	0.00233566	-3.16436	-1.66192	3.16436	down	MYBL1
11745912_a_at	0.0022396	0.000660062	-3.16268	-1.66115	3.16268	down	PELI1
11739073_s_at	0.00256856	0.000981738	-3.15831	-1.65915	3.15831	down	RPL7L1
11724109_a_at	0.00315695	0.00139053	3.15664	1.65839	3.15664	up	C9orf116
11740064_a_at	0.00382643	0.00186408	-3.1357	-1.64879	3.1357	down	SFR1
11727293_x_at	0.00502988	0.00282779	-3.13499	-1.64846	3.13499	down	ALG10B
11715427_at	0.00213401	0.000598042	-3.13156	-1.64688	3.13156	down	NHP2L1
11756233_a_at	0.00192375	0.000457251	-3.12963	-1.64599	3.12963	down	AKIRIN2
11728307_x_at	0.0200835	0.0171983	-3.12693	-1.64475	3.12693	down	GULP1
11719341_s_at	0.00132008	0.000129253	-3.12007	-1.64158	3.12007	down	TMEM41A
11719249_at	0.00403992	0.00201834	3.11048	1.63714	3.11048	up	MXD1
11730264_a_at	0.0150046	0.0121687	-3.10947	-1.63667	3.10947	down	FAM83D
11718191_at	0.000694429	1.24179e-05	-3.10281	-1.63358	3.10281	down	VEZF1
11758954_at	0.00161476	0.000287054	3.10067	1.63258	3.10067	up	ENPP5
11722687_a_at	0.0012426	8.70852e-05	-3.07561	-1.62087	3.07561	down	LIFR
11752119_x_at	0.00558232	0.00334446	3.06863	1.61759	3.06863	up	SLC17A5
11720306_at	0.00363465	0.00172398	3.0637	1.61527	3.0637	up	SERP1
11758797_s_at	0.00267731	0.00105932	-3.05875	-1.61294	3.05875	down	SRSF10
11744630_a_at	0.000704638	1.30465e-05	3.03087	1.59973	3.03087	up	NXPE3
11717809_a_at	0.00144515	0.000195432	-3.02957	-1.59911	3.02957	down	SEPN1
11732666_s_at	0.00580759	0.00357964	-3.01851	-1.59384	3.01851	down	PSMB5
11724720_a_at	0.026639	0.0238811	-3.01087	-1.59018	3.01087	down	GALNT12
11736367_a_at	0.02556	0.0226676	-3.00664	-1.58815	3.00664	down	MCM10
11723565_a_at	0.00455158	0.00242556	-3.00119	-1.58553	3.00119	down	C2orf18
11722150_a_at	0.00386227	0.00189001	2.99888	1.58442	2.99888	up	EIF2AK3
11728941_at	0.0219225	0.0190546	-2.99149	-1.58087	2.99149	down	SOHLH2
11728941_at	0.0219225	0.0190546	-2.99149	-1.58087	2.99149	down	CCDC169-SOHLH2
11718148_a_at	0.00192629	0.000460701	-2.98931	-1.57981	2.98931	down	APH1A
11725857_s_at	0.00378546	0.00183197	-2.98508	-1.57777	2.98508	down	SLC2A13
11719002_at	0.0144747	0.0116053	2.97561	1.57318	2.97561	up	KDELR3
11758527_s_at	0.00103569	5.48858e-05	-2.96968	-1.57031	2.96968	down	ITPR2
11748602_a_at	0.00720938	0.0047679	-2.96396	-1.56752	2.96396	down	BAG2
11720929_a_at	0.00138479	0.000164046	-2.95803	-1.56464	2.95803	down	DLST
11724094_a_at	0.00282553	0.00115947	2.95569	1.56349	2.95569	up	COL4A5
11739573_s_at	0.00601841	0.00378928	-2.95405	-1.56269	2.95405	down	ZNF532
11724575_at	0.00172604	0.000340083	2.95106	1.56123	2.95106	up	ECE2
11719912_a_at	0.00593538	0.00370969	-2.94123	-1.55642	2.94123	down	KDM1B
11720280_at	0.00721707	0.00477914	-2.93521	-1.55347	2.93521	down	KCNMA1
11720484_a_at	0.000988417	4.21164e-05	-2.93145	-1.55161	2.93145	down	MRPL9
11748516_a_at	0.0100996	0.00743693	2.93059	1.55119	2.93059	up	NAP1L5
11746217_a_at	0.0022396	0.000660035	-2.92442	-1.54815	2.92442	down	HPS3
11730183_s_at	0.00138479	0.000161576	-2.9219	-1.54691	2.9219	down	SH3GL2
11727060_a_at	0.0012426	9.55466e-05	-2.89722	-1.53467	2.89722	down	MRPS36
11763396_x_at	0.00628764	0.00403197	2.88388	1.52801	2.88388	up	SEC24D
11732902_x_at	0.0270019	0.0242714	-2.88304	-1.52759	2.88304	down	APOBEC3B
11737952_a_at	0.00138479	0.000169304	2.8706	1.52135	2.8706	up	RALGDS
11730940_a_at	0.00244764	0.000869523	-2.86368	-1.51787	2.86368	down	ZBTB8A
11735374_a_at	0.00606124	0.00383084	2.86188	1.51696	2.86188	up	GDF5
11743687_s_at	0.00126652	0.000106225	-2.85786	-1.51494	2.85786	down	HMGB2
11715648_x_at	0.00300371	0.00129292	-2.85259	-1.51227	2.85259	down	ADIPOR1
11726017_a_at	0.000988417	4.47248e-05	2.85158	1.51176	2.85158	up	FAM222B
11751182_a_at	0.000502178	4.23184e-06	-2.83417	-1.50293	2.83417	down	DBT
11726233_a_at	0.0158656	0.0130134	2.82931	1.50045	2.82931	up	LRRC48
11716923_a_at	0.00190752	0.000450483	-2.82428	-1.49788	2.82428	down	PURB
11757465_s_at	0.00404377	0.00202612	-2.81954	-1.49546	2.81954	down	GBAS
11720026_a_at	0.00109557	6.13681e-05	-2.8194	-1.49539	2.8194	down	VGF
11715385_s_at	0.00210743	0.000570832	-2.81877	-1.49507	2.81877	down	TOMM7
11719910_a_at	0.00176523	0.000369814	-2.81691	-1.49412	2.81691	down	PICALM
11741032_a_at	0.00235328	0.00077444	-2.81419	-1.49272	2.81419	down	HMMR
11756867_a_at	0.0139981	0.0111895	2.8081	1.48959	2.8081	up	TNFSF13B
11746509_a_at	0.00264731	0.00103914	2.80356	1.48726	2.80356	up	TDG
11757794_s_at	0.00123489	8.47377e-05	-2.79817	-1.48448	2.79817	down	PAPD5
11721454_a_at	0.0017702	0.000375365	-2.7901	-1.48032	2.7901	down	SERPINA1
11755040_a_at	0.00138479	0.000172621	2.78983	1.48018	2.78983	up	CRYGS
11717409_at	0.00235834	0.000785571	-2.78672	-1.47857	2.78672	down	SH2B3
11724234_at	0.00153589	0.000235438	-2.78362	-1.47696	2.78362	down	HGSNAT
11723648_at	0.00247195	0.000885816	-2.77752	-1.4738	2.77752	down	DNAJA2
11741023_a_at	0.00285284	0.00117456	-2.76505	-1.46731	2.76505	down	SMAD5
11758967_s_at	0.0166747	0.0138309	-2.75427	-1.46167	2.75427	down	TFPI2
11720222_at	0.0014473	0.000200949	-2.75279	-1.4609	2.75279	down	GFPT1
11746269_a_at	0.00238864	0.000818578	2.75038	1.45963	2.75038	up	ABHD3
11717274_s_at	0.00708544	0.00468003	2.74454	1.45656	2.74454	up	COL5A1
11716880_s_at	0.003775	0.00181132	-2.74296	-1.45573	2.74296	down	MAD2L1BP
11756018_a_at	0.00185038	0.00042027	2.73097	1.44942	2.73097	up	C4orf22
11724682_s_at	0.00564376	0.00340877	2.73013	1.44897	2.73013	up	TGFBR2
11725658_a_at	0.00922765	0.00663932	-2.72881	-1.44827	2.72881	down	MTFR1
11731834_a_at	0.00229659	0.000716072	-2.72777	-1.44772	2.72777	down	IL24
11735044_x_at	0.00354265	0.0016576	-2.72614	-1.44686	2.72614	down	TRIM5
11723997_a_at	0.00362578	0.00171104	-2.7233	-1.44536	2.7233	down	NKIRAS1
11727079_at	0.01334	0.0105572	-2.72078	-1.44402	2.72078	down	NUFIP1
11721547_s_at	0.00415957	0.00211651	-2.7153	-1.44111	2.7153	down	ZEB1
11715355_at	0.00549216	0.00327061	2.71413	1.44049	2.71413	up	COL1A2
11732718_at	0.00224372	0.000671977	-2.71097	-1.43881	2.71097	down	EREG
11721507_at	0.00349009	0.0016162	2.69841	1.43211	2.69841	up	DVL3
11725510_a_at	0.00841116	0.00592359	2.67032	1.41701	2.67032	up	SLC7A6
11724916_at	0.00574388	0.00352401	-2.66763	-1.41556	2.66763	down	TMTC3
11724397_s_at	0.000646993	6.88335e-06	-2.66013	-1.4115	2.66013	down	PRRG1
11736192_at	0.000876021	2.8867e-05	-2.65871	-1.41073	2.65871	down	RRM2B
11759179_at	0.00138479	0.00016997	-2.65778	-1.41022	2.65778	down	TMEM38B
11754892_x_at	0.0287072	0.0261383	2.65698	1.40979	2.65698	up	LEPREL4
11716332_a_at	0.00390513	0.00192292	2.64935	1.40564	2.64935	up	RPL28
11755581_a_at	0.0258401	0.0229782	-2.6468	-1.40425	2.6468	down	LATS2
11721306_at	0.00724922	0.0048324	-2.64569	-1.40365	2.64569	down	PHLDA1
11758441_s_at	0.00109557	6.15487e-05	2.64161	1.40141	2.64161	up	HOXA1
11720717_a_at	0.00126652	0.000105918	-2.63992	-1.40049	2.63992	down	FGF13
11740429_s_at	0.00488053	0.00269825	-2.63866	-1.39981	2.63866	down	XRN1
11751220_a_at	0.0050137	0.00280864	2.63462	1.3976	2.63462	up	BLMH
11761874_at	0.00176523	0.000363494	2.63076	1.39548	2.63076	up	LOC100287789
11761874_at	0.00176523	0.000363494	2.63076	1.39548	2.63076	up	SLMAP
11724120_a_at	0.00510071	0.00290681	-2.62438	-1.39198	2.62438	down	TRIM59
11730849_at	0.00377149	0.00180292	-2.62429	-1.39193	2.62429	down	ABHD13
11720503_a_at	0.0049084	0.00273069	2.62426	1.39191	2.62426	up	ALDH3A2
11734719_a_at	0.0012426	8.95319e-05	-2.62401	-1.39177	2.62401	down	DNAJC14
11736606_a_at	0.00260034	0.00100133	2.62104	1.39014	2.62104	up	TAF5L
11719122_at	0.00182224	0.000406567	2.62035	1.38976	2.62035	up	DPCD
11742722_at	0.00190012	0.000444393	-2.61965	-1.38937	2.61965	down	LRRC58
11717263_s_at	0.00465197	0.00249586	2.6163	1.38753	2.6163	up	ATPAF1
11756883_s_at	0.00379844	0.00184587	-2.61547	-1.38707	2.61547	down	PRRC2C
11728511_a_at	0.00233412	0.000759619	-2.61537	-1.38702	2.61537	down	FKTN
11757005_a_at	0.00390513	0.00192436	2.61462	1.3866	2.61462	up	FUCA1
11716140_x_at	0.0114792	0.00877059	-2.61445	-1.38651	2.61445	down	SMS
11757809_s_at	0.00138479	0.000168186	-2.61143	-1.38484	2.61143	down	KIF5B
11739539_a_at	0.00174681	0.000350484	-2.6101	-1.38411	2.6101	down	PIK3R1
11742436_at	0.00126458	0.000101999	-2.60975	-1.38391	2.60975	down	SLC6A15
11717335_at	0.0015853	0.000267903	-2.6084	-1.38317	2.6084	down	TRIM27
11738082_a_at	0.00159271	0.000271629	-2.6059	-1.38178	2.6059	down	POC1B
11719769_a_at	0.00821879	0.00573865	-2.60578	-1.38172	2.60578	down	RNF111
11760241_a_at	0.00235328	0.000780019	2.60375	1.38059	2.60375	up	SKP2
11754648_a_at	0.00151678	0.000229465	2.60062	1.37885	2.60062	up	UBFD1
11718296_a_at	0.0271546	0.0244195	2.6006	1.37884	2.6006	up	SEMA4B
11725699_at	0.00140499	0.00018193	-2.59907	-1.37799	2.59907	down	XIAP
11717396_a_at	0.00103502	5.20491e-05	-2.58105	-1.36796	2.58105	down	CHTF8
11724635_at	0.00230328	0.000727866	2.57873	1.36666	2.57873	up	YOD1
11739910_a_at	0.0106023	0.00789213	2.577	1.36569	2.577	up	ELOVL6
11717075_a_at	0.000874135	2.69737e-05	-2.57699	-1.36568	2.57699	down	ZFAND6
11725910_a_at	0.00580458	0.0035708	2.57644	1.36538	2.57644	up	COL4A6
11725108_a_at	0.00966651	0.0070249	-2.57505	-1.3646	2.57505	down	POLR3GL
11749870_a_at	0.00138479	0.000160253	-2.57418	-1.36411	2.57418	down	MTMR14
11716665_s_at	0.0349215	0.0324551	-2.57073	-1.36218	2.57073	down	GDF15
11744067_s_at	0.00540872	0.00319922	2.56909	1.36126	2.56909	up	SYNGR2
11724473_a_at	0.00124773	9.99252e-05	-2.5649	-1.3589	2.5649	down	AMPH
11743566_at	0.0018359	0.000412958	-2.55746	-1.35471	2.55746	down	ACBD3
11728085_s_at	0.00270623	0.00107858	-2.5516	-1.3514	2.5516	down	BMPR1B
11743480_s_at	0.00484729	0.00267068	-2.54292	-1.34649	2.54292	down	RB1CC1
11719539_a_at	0.00286301	0.0011799	-2.54257	-1.34629	2.54257	down	TMEM194A
11744410_a_at	0.00255016	0.000969101	-2.53528	-1.34215	2.53528	down	STMN4
11722154_a_at	0.0101159	0.00746107	-2.51872	-1.33269	2.51872	down	SGMS2
11724654_a_at	0.00235328	0.000778194	2.50716	1.32605	2.50716	up	ZBTB47
11732111_a_at	0.00609032	0.00386791	2.50639	1.32561	2.50639	up	TNFRSF21
11721681_a_at	0.00259159	0.000993558	-2.50627	-1.32554	2.50627	down	RBMX2
11764071_s_at	0.00129194	0.00011258	-2.50507	-1.32485	2.50507	down	GCFC2
11723188_s_at	0.007732	0.00526797	2.50222	1.32321	2.50222	up	ADAM19
11740312_at	0.00149156	0.000217883	-2.50098	-1.32249	2.50098	down	HAS2
11747731_a_at	0.0117594	0.00904604	-2.49738	-1.32042	2.49738	down	DBF4
11728413_at	0.00291141	0.00121737	-2.49568	-1.31943	2.49568	down	SERPINB8
11717818_at	0.00350407	0.00162825	2.49106	1.31676	2.49106	up	TNRC6A
11730984_a_at	0.0112136	0.00848962	2.49068	1.31654	2.49068	up	ZFYVE9
11748246_a_at	0.00514314	0.00295265	-2.4906	-1.31649	2.4906	down	CUL2
11726141_at	0.000646993	6.85672e-06	-2.49016	-1.31624	2.49016	down	FMN2
11749678_a_at	0.00103569	5.46757e-05	-2.48573	-1.31367	2.48573	down	FAM120B
11739917_a_at	0.00253881	0.000950129	-2.48397	-1.31265	2.48397	down	CSNK1D
11726668_at	0.00103502	5.05509e-05	2.47964	1.31013	2.47964	up	MFSD8
11763463_a_at	0.006109	0.00389044	-2.47752	-1.3089	2.47752	down	ATF3
11758589_s_at	0.00167323	0.000313018	-2.47325	-1.30641	2.47325	down	ERCC4
11728722_s_at	0.0060912	0.00387645	-2.47124	-1.30523	2.47124	down	VPS29
11746667_a_at	0.00250064	0.000910489	2.46929	1.3041	2.46929	up	BHMT2
11725141_a_at	0.00176523	0.000363152	-2.46925	-1.30407	2.46925	down	FUBP3
11759482_at	0.0106389	0.00793222	2.46666	1.30256	2.46666	up	WWTR1
11719362_at	0.00609032	0.00386552	-2.46494	-1.30155	2.46494	down	FAM178A
11717840_at	0.00144528	0.00019661	-2.46388	-1.30093	2.46388	down	ETNK1
11749317_a_at	0.00250064	0.000920893	-2.462	-1.29983	2.462	down	ATP6V0D1
11730831_x_at	0.0172932	0.0144619	2.46139	1.29948	2.46139	up	KBTBD7
11745571_a_at	0.0021782	0.000628463	-2.45954	-1.29839	2.45954	down	CENPA
11716344_a_at	0.00185125	0.000421955	2.45702	1.29691	2.45702	up	ZCCHC3
11736333_at	0.00541174	0.00320535	-2.4542	-1.29525	2.4542	down	PHF20
11742232_s_at	0.026531	0.0237416	2.44998	1.29277	2.44998	up	FAM3C
11732403_a_at	0.00768814	0.00522004	-2.44778	-1.29147	2.44778	down	OGFRL1
11715406_a_at	0.00596975	0.00374427	2.44625	1.29057	2.44625	up	COL6A1
11730877_a_at	0.000694429	1.20221e-05	-2.44539	-1.29006	2.44539	down	EBAG9
11721874_at	0.0011422	7.10337e-05	2.43952	1.2866	2.43952	up	IFIT2
11717888_s_at	0.00155693	0.000253916	-2.43533	-1.28412	2.43533	down	CHAMP1
11717078_s_at	0.00130159	0.000114744	-2.43006	-1.28099	2.43006	down	ATP8B5P
11739298_a_at	0.0132852	0.0105077	-2.42571	-1.27841	2.42571	down	LRRFIP1
11743069_a_at	0.00528461	0.003094	-2.42564	-1.27836	2.42564	down	PRPF38A
11720290_at	0.00145265	0.000202276	2.41809	1.27387	2.41809	up	IQCE
11720105_a_at	0.00488658	0.00270997	-2.41423	-1.27156	2.41423	down	SLC26A2
11756891_a_at	0.00741754	0.00496487	-2.40842	-1.26809	2.40842	down	ZNF12
11727902_a_at	0.00298107	0.00127881	-2.40701	-1.26724	2.40701	down	EPB41L2
11718854_a_at	0.00455158	0.00242379	-2.40297	-1.26482	2.40297	down	MRPS30
11757339_x_at	0.00135788	0.000142815	-2.4019	-1.26418	2.4019	down	NR1H2
11717392_a_at	0.00965383	0.00701181	-2.3998	-1.26291	2.3998	down	FN3KRP
11722812_s_at	0.00153824	0.000236414	-2.39964	-1.26282	2.39964	down	RAB7A
11717504_a_at	0.000694429	1.2274e-05	-2.39607	-1.26067	2.39607	down	CANT1
11739352_a_at	0.00211942	0.000577484	2.38712	1.25527	2.38712	up	ARMC8
11735512_a_at	0.00396685	0.00197228	-2.38598	-1.25458	2.38598	down	PHTF2
11718327_a_at	0.00607855	0.0038491	-2.37769	-1.24956	2.37769	down	WWC3
11719800_at	0.00179814	0.000386764	-2.37546	-1.24821	2.37546	down	C6orf62
11746592_s_at	0.00138479	0.000170366	2.37533	1.24813	2.37533	up	LOC642778
11746592_s_at	0.00138479	0.000170366	2.37533	1.24813	2.37533	up	LOC100506193
11746592_s_at	0.00138479	0.000170366	2.37533	1.24813	2.37533	up	PKD1P1
11746592_s_at	0.00138479	0.000170366	2.37533	1.24813	2.37533	up	LOC100288332
11746592_s_at	0.00138479	0.000170366	2.37533	1.24813	2.37533	up	LOC642799
11746592_s_at	0.00138479	0.000170366	2.37533	1.24813	2.37533	up	NPIPL3
11746592_s_at	0.00138479	0.000170366	2.37533	1.24813	2.37533	up	NPIP
11732336_at	0.00354679	0.00166096	2.36896	1.24425	2.36896	up	SLC31A1
11718501_a_at	0.00138479	0.000149401	-2.36788	-1.2436	2.36788	down	UBE2Q1
11759959_s_at	0.0052781	0.0030796	-2.36744	-1.24333	2.36744	down	SCLT1
11744026_at	0.00194181	0.000479381	-2.36632	-1.24265	2.36632	down	RAB4B-EGLN2
11744026_at	0.00194181	0.000479381	-2.36632	-1.24265	2.36632	down	EGLN2
11737781_a_at	0.0132143	0.010441	-2.36314	-1.2407	2.36314	down	ARMCX2
11720501_a_at	0.00227633	0.000702448	2.36184	1.23991	2.36184	up	UBE4B
11721571_a_at	0.00138479	0.000172834	-2.35946	-1.23846	2.35946	down	FAM173B
11741536_x_at	0.00479199	0.00261674	-2.35942	-1.23843	2.35942	down	TMEM2
11725602_at	0.000681172	9.84129e-06	-2.34932	-1.23224	2.34932	down	DENND5B
11733464_at	0.00564376	0.00340289	-2.34243	-1.22801	2.34243	down	XDH
11761807_at	0.00324097	0.00143754	-2.33731	-1.22485	2.33731	down	FER
11734381_at	0.00170755	0.000331642	-2.33639	-1.22428	2.33639	down	RAD51B
11720769_a_at	0.00138479	0.000158405	2.33561	1.2238	2.33561	up	PPIF
11726743_at	0.0012426	9.66363e-05	2.332	1.22157	2.332	up	F2RL2
11744906_at	0.00381012	0.00185308	-2.3291	-1.21977	2.3291	down	LOC285141
11763309_at	0.00262491	0.00101963	-2.32612	-1.21793	2.32612	down	TCF4
11718397_s_at	0.00261341	0.00101411	-2.32413	-1.21669	2.32413	down	JUN
11717519_a_at	0.0012189	7.85825e-05	2.3206	1.2145	2.3206	up	PDXDC1
11723281_s_at	0.00192375	0.000455997	2.32043	1.21439	2.32043	up	CREBZF
11721054_at	0.00252795	0.000939425	2.3203	1.21431	2.3203	up	KLHDC5
11739098_x_at	0.00176523	0.000368159	2.31801	1.21289	2.31801	up	ARFIP2
11744442_at	0.00427061	0.00219871	-2.31749	-1.21256	2.31749	down	CCDC82
11743819_a_at	0.00208506	0.000557596	-2.30907	-1.20731	2.30907	down	INIP
11715489_a_at	0.0119924	0.00926861	2.30549	1.20508	2.30549	up	PGRMC1
11726638_at	0.00335364	0.00151661	-2.29936	-1.20123	2.29936	down	MIB1
11723285_a_at	0.00779502	0.00534578	-2.2975	-1.20006	2.2975	down	ITGBL1
11732831_s_at	0.00140499	0.000182384	2.29739	1.19999	2.29739	up	RNF216P1
11732831_s_at	0.00140499	0.000182384	2.29739	1.19999	2.29739	up	XKR8
11741276_s_at	0.00342016	0.00156196	-2.29494	-1.19846	2.29494	down	TMEM144
11722069_a_at	0.0247836	0.0218498	-2.29395	-1.19783	2.29395	down	SKA1
11723424_at	0.00224372	0.000670573	-2.29357	-1.19759	2.29357	down	IFNAR1
11759554_at	0.0266357	0.0238674	2.29337	1.19747	2.29337	up	PAPOLA
11763555_a_at	0.000422078	1.87923e-06	-2.29275	-1.19708	2.29275	down	SNX12
11734783_at	0.0396388	0.037237	-2.2924	-1.19686	2.2924	down	CLIC2
11754537_a_at	0.00176523	0.000368537	2.29029	1.19553	2.29029	up	PHTF1
11739196_a_at	0.0012426	9.37759e-05	2.28798	1.19408	2.28798	up	PCGF3
11717125_at	0.00793995	0.00548978	-2.28386	-1.19147	2.28386	down	SH3PXD2A
11745730_a_at	0.00922396	0.00662951	-2.28158	-1.19003	2.28158	down	POLR1E
11747517_s_at	0.00235328	0.000777953	-2.28043	-1.1893	2.28043	down	FAM45B
11747517_s_at	0.00235328	0.000777953	-2.28043	-1.1893	2.28043	down	FAM45A
11757731_s_at	0.000681172	1.08788e-05	-2.27909	-1.18846	2.27909	down	RAB31
11748989_s_at	0.0125002	0.0097564	2.26846	1.18171	2.26846	up	TMEM35
11733102_at	0.0109693	0.00824021	-2.26808	-1.18147	2.26808	down	POLD3
11736217_at	0.00521645	0.00303107	2.26807	1.18146	2.26807	up	MAP3K8
11719063_a_at	0.00502054	0.0028146	2.26516	1.17961	2.26516	up	SESN1
11751378_a_at	0.0074605	0.00500644	-2.26281	-1.17812	2.26281	down	TMEM161B
11761536_a_at	0.00446079	0.00235212	2.26112	1.17704	2.26112	up	TM2D3
11745551_a_at	0.00163732	0.000296978	2.26092	1.17691	2.26092	up	KLHDC3
11752765_s_at	0.00660648	0.00428148	-2.25997	-1.1763	2.25997	down	TXNIP
11728834_x_at	0.00427565	0.00220302	-2.2593	-1.17587	2.2593	down	C4orf32
11722380_at	0.00479199	0.00261467	-2.25622	-1.17391	2.25622	down	NUDT3
11722380_at	0.00479199	0.00261467	-2.25622	-1.17391	2.25622	down	RPS10-NUDT3
11725342_a_at	0.00594109	0.00371676	-2.2555	-1.17345	2.2555	down	VPS37A
11744307_a_at	0.00489913	0.00272087	2.25468	1.17292	2.25468	up	TTC39A
11717204_at	0.000422078	1.32072e-06	-2.24869	-1.16908	2.24869	down	SEL1L
11737795_a_at	0.0166162	0.0137757	-2.247	-1.168	2.247	down	KIAA1524
11742887_a_at	0.000681172	1.02468e-05	-2.24688	-1.16793	2.24688	down	BAG5
11729104_x_at	0.00201354	0.000520355	2.24579	1.16722	2.24579	up	UBA52
11762571_a_at	0.0223641	0.0194744	2.24232	1.16499	2.24232	up	GNPDA2
11743852_a_at	0.00130968	0.000121388	-2.24074	-1.16397	2.24074	down	FBXO21
11741042_a_at	0.0139913	0.0111784	2.23826	1.16238	2.23826	up	PSMA1
11746670_a_at	0.00149134	0.000216041	-2.23418	-1.15975	2.23418	down	TMEM120A
11715962_at	0.00134467	0.000135355	2.23414	1.15972	2.23414	up	ACTR10
11725576_s_at	0.00161471	0.000285749	-2.23386	-1.15954	2.23386	down	CDC14A
11722917_s_at	0.0119782	0.0092528	2.22966	1.15682	2.22966	up	IGF2BP3
11717897_a_at	0.00592004	0.0036912	-2.22854	-1.1561	2.22854	down	PTP4A1
11728689_at	0.00238864	0.000812103	-2.22725	-1.15527	2.22725	down	RABIF
11757971_s_at	0.00154708	0.000244989	-2.22702	-1.15512	2.22702	down	THAP5
11716149_a_at	0.00190012	0.000446549	-2.22697	-1.15508	2.22697	down	PMEPA1
11747185_x_at	0.00103502	5.23423e-05	2.22623	1.1546	2.22623	up	ANK1
11751591_s_at	0.00498221	0.002783	-2.22554	-1.15415	2.22554	down	RMND1
11759667_a_at	0.00195609	0.000493733	2.22483	1.15369	2.22483	up	TTC17
11728678_s_at	0.00130968	0.000119183	-2.22196	-1.15183	2.22196	down	HNRNPD
11744388_a_at	0.000820581	2.19607e-05	-2.22109	-1.15127	2.22109	down	ARFRP1
11755516_a_at	0.00296311	0.00125844	2.20972	1.14386	2.20972	up	KIF16B
11718268_a_at	0.00208891	0.000561625	-2.20582	-1.14132	2.20582	down	ANGPTL2
11715976_a_at	0.00155693	0.000253169	2.20519	1.1409	2.20519	up	VGLL4
11723716_a_at	0.0012426	8.96052e-05	2.20357	1.13984	2.20357	up	CYB5D1
11743187_at	0.00846737	0.00599036	-2.20251	-1.13915	2.20251	down	KIAA1430
11734778_a_at	0.0158009	0.0129286	2.20001	1.13751	2.20001	up	PCTP
11727538_at	0.00192629	0.000461476	2.1982	1.13632	2.1982	up	NME5
11751751_a_at	0.00232069	0.000748909	-2.19556	-1.13459	2.19556	down	HNRNPH3
11753254_a_at	0.00379844	0.00184516	-2.19416	-1.13367	2.19416	down	SGOL2
11716800_at	0.00141077	0.000185687	-2.18927	-1.13045	2.18927	down	FADD
11716043_a_at	0.0415399	0.0391896	-2.18879	-1.13013	2.18879	down	FAM168B
11723033_at	0.0204816	0.0175968	-2.1862	-1.12843	2.1862	down	NOV
11728563_at	0.00760674	0.00514035	-2.18541	-1.1279	2.18541	down	FOXD1
11733841_a_at	0.0215393	0.0186783	-2.18503	-1.12765	2.18503	down	EVI2A
11750566_a_at	0.0029853	0.00128301	2.18351	1.12665	2.18351	up	LPIN1
11745016_a_at	0.00103569	5.52755e-05	-2.18072	-1.12481	2.18072	down	C1orf43
11746428_a_at	0.00180391	0.000397686	-2.18034	-1.12455	2.18034	down	PAQR3
11739072_at	0.0113852	0.00867138	2.1754	1.12128	2.1754	up	EPDR1
11723608_a_at	0.00208506	0.000558835	-2.17409	-1.12041	2.17409	down	AGFG1
11745801_s_at	0.0260636	0.0232606	-2.17254	-1.11938	2.17254	down	CAP1
11729374_at	0.0131115	0.0103176	-2.16765	-1.11613	2.16765	down	KRT34
11729374_at	0.0131115	0.0103176	-2.16765	-1.11613	2.16765	down	LOC100653049
11716752_x_at	0.00424476	0.00217689	-2.1675	-1.11603	2.1675	down	GNS
11722464_a_at	0.0012189	8.12991e-05	-2.16375	-1.11353	2.16375	down	C17orf80
11759175_at	0.00256856	0.00098228	-2.16287	-1.11294	2.16287	down	MED28
11736510_a_at	0.00383832	0.00187449	2.15941	1.11064	2.15941	up	IL6R
11751667_a_at	0.000988417	4.48199e-05	-2.15718	-1.10915	2.15718	down	COQ5
11721644_s_at	0.0140721	0.0112656	2.15672	1.10884	2.15672	up	ARL1
11718356_at	0.00103502	4.99524e-05	2.15632	1.10857	2.15632	up	ERP44
11741433_a_at	0.00109801	6.26628e-05	-2.15425	-1.10719	2.15425	down	ARCN1
11716919_a_at	0.00945188	0.00682341	2.15248	1.106	2.15248	up	PDIA5
11746242_a_at	0.00502464	0.00282082	-2.15044	-1.10463	2.15044	down	ARNTL2
11754299_a_at	0.00155693	0.000250139	2.14837	1.10324	2.14837	up	MXD4
11754299_a_at	0.00155693	0.000250139	2.14837	1.10324	2.14837	up	MIR4800
11716788_at	0.0397519	0.0373592	2.14822	1.10314	2.14822	up	B3GNT1
11724821_a_at	0.00344155	0.00157715	-2.1437	-1.1001	2.1437	down	NEK6
11748362_s_at	0.00181656	0.000404572	2.14356	1.10001	2.14356	up	ABCC3
11721094_a_at	0.000820581	2.00507e-05	2.14106	1.09833	2.14106	up	SLC39A7
11734993_at	0.0159931	0.01315	2.14065	1.09805	2.14065	up	SKI
11739531_x_at	0.0257272	0.0228675	2.14037	1.09786	2.14037	up	PLGLB2
11739531_x_at	0.0257272	0.0228675	2.14037	1.09786	2.14037	up	PLGLB1
11716701_a_at	0.0034001	0.00154724	-2.13833	-1.09649	2.13833	down	CCNDBP1
11723789_a_at	0.00195971	0.000496881	2.13767	1.09604	2.13767	up	FAM167A
11742498_x_at	0.00945985	0.00683675	-2.13747	-1.0959	2.13747	down	FAM86B1
11742498_x_at	0.00945985	0.00683675	-2.13747	-1.0959	2.13747	down	FAM86B2
11742041_x_at	0.0266261	0.0238481	-2.13686	-1.09549	2.13686	down	ATXN2L
11759943_at	0.00597011	0.00374689	-2.13422	-1.09371	2.13422	down	FAM13A
11757799_s_at	0.000740975	1.63308e-05	-2.13246	-1.09252	2.13246	down	VAMP7
11721818_s_at	0.00138479	0.000171152	2.13134	1.09176	2.13134	up	SH3BP5L
11722322_at	0.00155693	0.000250987	2.13011	1.09093	2.13011	up	NFASC
11750822_a_at	0.00145641	0.000204632	-2.12961	-1.09059	2.12961	down	SHQ1
11734311_s_at	0.0113168	0.00859327	2.12753	1.08918	2.12753	up	CNN1
11743640_a_at	0.00603022	0.00380156	-2.12624	-1.0883	2.12624	down	FNDC3A
11746896_a_at	0.00446693	0.00236253	2.1262	1.08827	2.1262	up	ALDH2
11724075_a_at	0.00474904	0.00257843	2.12534	1.08769	2.12534	up	DDX3Y
11744325_a_at	0.00230328	0.000722035	-2.12356	-1.08649	2.12356	down	FAM40B
11759124_at	0.00229046	0.000710483	-2.12218	-1.08554	2.12218	down	FBXL17
11740022_a_at	0.0145166	0.0116696	-2.12026	-1.08424	2.12026	down	LRRCC1
11728213_at	0.00309428	0.00134226	-2.1184	-1.08298	2.1184	down	TRMT1L
11755361_a_at	0.00881465	0.00627849	-2.11752	-1.08237	2.11752	down	DET1
11757364_x_at	0.00101942	4.78619e-05	-2.1154	-1.08093	2.1154	down	PLDN
11739012_a_at	0.0113018	0.00857612	-2.11385	-1.07987	2.11385	down	ASH2L
11723309_at	0.00154708	0.000242854	2.11351	1.07964	2.11351	up	TNFRSF10D
11720990_a_at	0.00218244	0.000630561	2.11238	1.07887	2.11238	up	MED8
11729824_at	0.00566934	0.0034421	2.11237	1.07886	2.11237	up	BMPER
11715351_at	0.000993275	4.54388e-05	2.11171	1.07841	2.11171	up	COL1A1
11735140_at	0.00414827	0.0021041	2.10994	1.0772	2.10994	up	TNFSF9
11734957_a_at	0.00486476	0.00268421	-2.10981	-1.07711	2.10981	down	C14orf135
11735714_a_at	0.0012189	7.99376e-05	-2.10115	-1.07118	2.10115	down	C6orf130
11722966_a_at	0.0161697	0.0133277	2.10038	1.07065	2.10038	up	PLEKHA1
11760097_s_at	0.00282553	0.00115752	2.0977	1.06881	2.0977	up	GTF2IP1
11760097_s_at	0.00282553	0.00115752	2.0977	1.06881	2.0977	up	GTF2I
11723728_a_at	0.00277079	0.00112299	-2.09697	-1.06831	2.09697	down	CXorf57
11763322_s_at	0.00766581	0.0052018	-2.09409	-1.06632	2.09409	down	CSNK2A2
11734716_at	0.00564753	0.00342659	-2.08838	-1.06238	2.08838	down	CBLL1
11723787_x_at	0.00589524	0.00366209	-2.08816	-1.06223	2.08816	down	ZNF766
11754227_s_at	0.00129036	0.000109846	-2.08732	-1.06165	2.08732	down	WHSC1L1
11721165_a_at	0.00446693	0.00236172	2.08642	1.06103	2.08642	up	KHNYN
11734941_x_at	0.00558328	0.00334728	2.08524	1.06021	2.08524	up	FAM212B
11732302_a_at	0.0012189	8.21868e-05	-2.08507	-1.0601	2.08507	down	CREB1
11719909_s_at	0.00066056	8.74738e-06	-2.07849	-1.05554	2.07849	down	MLLT10
11738251_x_at	0.0285676	0.025938	-2.07792	-1.05514	2.07792	down	CHEK1
11721446_a_at	0.00561247	0.00337153	2.0773	1.05471	2.0773	up	SNX4
11726887_a_at	0.00404377	0.00202382	2.07685	1.05439	2.07685	up	SOX15
11756446_a_at	0.0012189	8.20701e-05	2.0754	1.05339	2.0754	up	PITHD1
11728702_s_at	0.00432511	0.00224098	2.07515	1.05321	2.07515	up	KIAA0232
11750722_a_at	0.00250064	0.000916875	-2.07247	-1.05135	2.07247	down	GPHN
11719843_a_at	0.00759958	0.00513246	-2.07221	-1.05117	2.07221	down	ABI3BP
11719246_a_at	0.00217795	0.000625768	2.07065	1.05009	2.07065	up	GSTT1
11730237_at	0.0169948	0.014151	-2.06948	-1.04927	2.06948	down	ABHD10
11731349_a_at	0.00104049	5.59494e-05	-2.0686	-1.04865	2.0686	down	UEVLD
11727050_a_at	0.00066056	8.54726e-06	-2.0671	-1.04761	2.0671	down	PPP6C
11746244_a_at	0.00344527	0.00158023	2.06556	1.04654	2.06556	up	IL17RC
11729255_a_at	0.0029172	0.00122209	-2.06456	-1.04583	2.06456	down	GIPC1
11739502_a_at	0.00159296	0.000272312	2.06398	1.04543	2.06398	up	ABCA1
11755308_x_at	0.00474459	0.00257124	2.06006	1.04269	2.06006	up	TMEM189-UBE2V1
11755308_x_at	0.00474459	0.00257124	2.06006	1.04269	2.06006	up	TMEM189
11726661_s_at	0.0122669	0.00953229	-2.05677	-1.04038	2.05677	down	GPN3
11729026_a_at	0.00138479	0.000163682	2.05386	1.03834	2.05386	up	BMP1
11740096_a_at	0.00220621	0.000642338	2.05245	1.03734	2.05245	up	TMCC1
11721140_a_at	0.0408503	0.0384405	-2.05199	-1.03702	2.05199	down	TCEA3
11746272_a_at	0.00313939	0.00137695	-2.05015	-1.03573	2.05015	down	DUS4L
11762368_at	0.0146014	0.0117655	-2.04766	-1.03398	2.04766	down	KLHL8
11736326_at	0.00237006	0.000799917	2.04643	1.03311	2.04643	up	SWSAP1
11758884_at	0.0208833	0.0180088	2.04612	1.03289	2.04612	up	AK3
11724718_a_at	0.000820581	2.11444e-05	2.04441	1.03168	2.04441	up	DEXI
11715641_a_at	0.00176523	0.000365262	2.04427	1.03159	2.04427	up	TTC3
11715641_a_at	0.00176523	0.000365262	2.04427	1.03159	2.04427	up	TTC3P1
11718646_s_at	0.0130062	0.0102192	-2.04292	-1.03063	2.04292	down	OSBPL8
11723213_a_at	0.00193265	0.000463773	-2.04276	-1.03052	2.04276	down	MEF2C
11737223_a_at	0.00203936	0.000531935	2.04239	1.03026	2.04239	up	ARTN
11760257_a_at	0.00827824	0.00579737	2.04183	1.02986	2.04183	up	ANKZF1
11725923_s_at	0.0175088	0.0146632	2.04093	1.02923	2.04093	up	ASAP2
11719276_at	0.0459737	0.043889	2.03992	1.02852	2.03992	up	MRPL17
11732377_a_at	0.00105392	5.82076e-05	-2.03808	-1.02721	2.03808	down	BROX
11722392_a_at	0.00346477	0.00159574	-2.03747	-1.02678	2.03747	down	TMEM126B
11716771_s_at	0.0202882	0.0173899	-2.03617	-1.02586	2.03617	down	SIK1
11717905_a_at	0.00219896	0.00063798	-2.03315	-1.02372	2.03315	down	STAU1
11734972_x_at	0.044926	0.0427446	-2.03228	-1.0231	2.03228	down	MCM8
11716172_at	0.00227251	0.000697426	2.03222	1.02305	2.03222	up	SYVN1
11764020_s_at	0.00751861	0.00505666	-2.03161	-1.02263	2.03161	down	PPTC7
11743060_s_at	0.00250064	0.00092033	-2.0296	-1.02119	2.0296	down	COMMD10
11750740_a_at	0.00528171	0.00308594	2.0284	1.02034	2.0284	up	ST3GAL5
11716404_s_at	0.000681172	9.76728e-06	2.02799	1.02005	2.02799	up	EIF4EBP2
11751072_a_at	0.00230328	0.000726008	2.02494	1.01788	2.02494	up	SPATA2
11755607_a_at	0.0128543	0.0100899	2.02235	1.01604	2.02235	up	KIAA1549
11743740_x_at	0.00112404	6.62866e-05	-2.02229	-1.01599	2.02229	down	LIN7C
11720871_s_at	0.0357068	0.0332709	2.02159	1.01549	2.02159	up	PDE7A
11734668_at	0.0014998	0.00022509	-2.02142	-1.01537	2.02142	down	KPNA1
11730399_at	0.00132008	0.000125234	2.02026	1.01454	2.02026	up	ARID3A
11735137_a_at	0.00802461	0.00555797	2.0199	1.01428	2.0199	up	WIPI2
11719644_a_at	0.00395242	0.00196035	-2.01728	-1.01241	2.01728	down	GATAD2A
11752459_a_at	0.00215814	0.000612251	-2.01633	-1.01173	2.01633	down	TMEM5
11733381_a_at	0.0181205	0.0152555	2.01631	1.01172	2.01631	up	OSCP1
11719849_s_at	0.00254069	0.000957189	-2.01212	-1.00871	2.01212	down	UBE2S
11720375_a_at	0.00602557	0.00379621	2.01179	1.00848	2.01179	up	PRUNE
11737564_a_at	0.00241323	0.000840562	2.00901	1.00649	2.00901	up	CCDC74B
11756606_s_at	0.00249643	0.000904604	-2.00806	-1.0058	2.00806	down	RWDD2B
11756603_a_at	0.00204929	0.00053946	2.00655	1.00472	2.00655	up	FAM206A
11745214_a_at	0.00146457	0.000209831	-2.00396	-1.00286	2.00396	down	PIK3CA
11721262_at	0.00254842	0.000963966	-2.00368	-1.00266	2.00368	down	MRPL50
11726591_s_at	0.00181611	0.000403012	-2.00365	-1.00263	2.00365	down	ELOVL4
11717267_x_at	0.0103557	0.00768365	2.0027	1.00195	2.0027	up	CAMK2G
11733385_a_at	0.0039488	0.0019538	-2.00258	-1.00186	2.00258	down	TMEM182
11726617_s_at	0.0320228	0.0295299	-2.00239	-1.00172	2.00239	down	CDK1
11722964_a_at	0.00621557	0.00397826	2.00176	1.00127	2.00176	up	AMMECR1
11716615_s_at	0.0452997	0.0431365	2.0011	1.00079	2.0011	up	REEP5
11725665_at	0.012314	0.0095863	-2.00065	-1.00047	2.00065	down	HS2ST1
11725665_at	0.012314	0.0095863	-2.00065	-1.00047	2.00065	down	LOC339524
11748404_s_at	0.00286658	0.00118367	-2.00038	-1.00027	2.00038	down	CAMSAP2
11759205_a_at	0.0213843	0.0184924	-2.00013	-1.00009	2.00013	down	DOCK5
11749320_a_at	0.00103502	5.24479e-05	-2.00013	-1.00009	2.00013	down	TGDS
