# Supplementary material for: Identification of genes and pathways potentially related to PHF20 by gene expression profile analysis of glioblastoma U87 cell line
Source: Cancer Cell Int. 2017 Oct 4;17:87. doi: 10.1186/s12935-017-0459-x (PMC5628484; doi:10.1186/s12935-017-0459-x)
Supplement: Supplementary file 3 — Additional file 3. Significant gene ontology (GO) analysis of differentially expressed genes (DEGs) related to PHF20. [file 12935_2017_459_MOESM3_ESM.xlsx]

## Sheet: up-regulated
Additional file 3. Significant gene ontology (GO) analysis of differentially expressed genes (DEGs) related to PHF20.
go_id	go_name	go_diffgene_count	go_gene_count	enrichment	pvalue	FDR
GO:0007156	homophilic cell adhesion	22	140	22.6627	8.78926e-23	1.21292e-19
GO:0015031	protein transport	21	388	7.80555	2.8389e-12	1.95884e-09
GO:0006888	ER to Golgi vesicle-mediated transport	10	52	27.734	1.12587e-11	5.17899e-09
GO:0044267	cellular protein metabolic process	20	515	5.60066	3.57149e-09	1.23216e-06
GO:0006915	apoptotic process	20	654	4.4103	1.91688e-07	5.2906e-05
GO:0010467	gene expression	20	668	4.31787	2.69748e-07	6.20419e-05
GO:0006351	transcription, DNA-dependent	35	1827	2.76278	3.45332e-07	6.80797e-05
GO:0044281	small molecule metabolic process	29	1363	3.06844	5.47918e-07	9.45158e-05
GO:0001701	in utero embryonic development	11	206	7.7009	1.01035e-06	0.000149314
GO:0006412	translation	12	254	6.8134	1.08198e-06	0.000149314
GO:0043066	negative regulation of apoptotic process	16	484	4.7675	1.52244e-06	0.000190997
GO:0042384	cilium assembly	7	69	14.6307	2.18415e-06	0.000251177
GO:0030968	endoplasmic reticulum unfolded protein response	7	83	12.1629	7.73359e-06	0.00082095
GO:0006457	protein folding	9	171	7.59036	1.40698e-05	0.00133412
GO:0030433	ER-associated protein catabolic process	5	34	21.2084	1.47583e-05	0.00133412
GO:0018279	protein N-linked glycosylation via asparagine	7	92	10.973	1.5468e-05	0.00133412
GO:0016485	protein processing	5	36	20.0301	1.97685e-05	0.00160474
GO:0006987	activation of signaling protein activity involved in unfolded protein response	6	64	13.5203	2.28925e-05	0.00175509
GO:0001568	blood vessel development	5	39	18.4893	2.96796e-05	0.00197923
GO:0008284	positive regulation of cell proliferation	13	411	4.5616	3.00649e-05	0.00197923
GO:0006810	transport	12	350	4.94458	3.01187e-05	0.00197923
GO:0001955	blood vessel maturation	3	7	61.8072	4.53908e-05	0.00260997
GO:0034067	protein localization to Golgi apparatus	3	7	61.8072	4.53908e-05	0.00260997
GO:0070933	histone H4 deacetylation	3	7	61.8072	4.53908e-05	0.00260997
GO:0001525	angiogenesis	9	201	6.45747	5.18933e-05	0.00286451
GO:0090200	positive regulation of release of cytochrome c from mitochondria	4	22	26.2212	6.03906e-05	0.00320535
GO:0045862	positive regulation of proteolysis	4	23	25.0812	7.27044e-05	0.003716
GO:0048011	neurotrophin TRK receptor signaling pathway	10	269	5.36122	8.67859e-05	0.00427731
GO:0005975	carbohydrate metabolic process	11	331	4.79271	9.57158e-05	0.00455475
GO:0032091	negative regulation of protein binding	4	25	23.0747	0.00010273	0.00472558
GO:0071300	cellular response to retinoic acid	5	51	14.1389	0.000113098	0.00503469
GO:0001501	skeletal system development	7	127	7.94896	0.000128197	0.00543485
GO:0006511	ubiquitin-dependent protein catabolic process	8	174	6.63066	0.000129964	0.00543485
GO:0003351	epithelial cilium movement	3	10	43.2651	0.000153231	0.00621939
GO:0006917	induction of apoptosis	8	182	6.3392	0.000178787	0.00678894
GO:0010999	regulation of eIF2 alpha phosphorylation by heme	2	2	144.217	0.000191861	0.00678894
GO:0046501	protoporphyrinogen IX metabolic process	2	2	144.217	0.000191861	0.00678894
GO:0048713	regulation of oligodendrocyte differentiation	2	2	144.217	0.000191861	0.00678894
GO:2000327	positive regulation of ligand-dependent nuclear receptor transcription coactivator activity	2	2	144.217	0.000191861	0.00678894
GO:0060325	face morphogenesis	4	30	19.2289	0.000216538	0.00747056
GO:0043687	post-translational protein modification	8	188	6.13689	0.000224704	0.00756321
GO:0007507	heart development	7	143	7.05957	0.00027277	0.00872028
GO:0000122	negative regulation of transcription from RNA polymerase II promoter	13	509	3.68334	0.00027419	0.00872028
GO:0046902	regulation of mitochondrial membrane permeability	3	12	36.0542	0.000278038	0.00872028
GO:0097190	apoptotic signaling pathway	6	100	8.65301	0.000295127	0.00905056
GO:0043065	positive regulation of apoptotic process	8	197	5.85652	0.000311682	0.00935045
GO:0030512	negative regulation of transforming growth factor beta receptor signaling pathway	5	64	11.2669	0.000340964	0.0100113
GO:0032092	positive regulation of protein binding	4	35	16.4819	0.000402545	0.0115732
GO:0051260	protein homooligomerization	7	153	6.59816	0.000416788	0.0117381
GO:0050900	leukocyte migration	6	107	8.08693	0.000429605	0.0118571
GO:0030203	glycosaminoglycan metabolic process	6	108	8.01205	0.000452243	0.0122372
GO:0070936	protein K48-linked ubiquitination	4	37	15.591	0.000502231	0.0133284
GO:0007165	signal transduction	19	1030	2.66031	0.000528121	0.0133409
GO:0007595	lactation	4	38	15.1807	0.000558255	0.0133409
GO:0008637	apoptotic mitochondrial changes	3	15	28.8434	0.000566202	0.0133409
GO:0042493	response to drug	9	274	4.73705	0.000569622	0.0133409
GO:0035459	cargo loading into vesicle	2	3	96.1446	0.000572936	0.0133409
GO:0046058	cAMP metabolic process	2	3	96.1446	0.000572936	0.0133409
GO:0060154	cellular process regulating host cell cycle in response to virus	2	3	96.1446	0.000572936	0.0133409
GO:0000209	protein polyubiquitination	6	113	7.65753	0.000580038	0.0133409
GO:0031018	endocrine pancreas development	4	39	14.7915	0.000618664	0.0138038
GO:0045944	positive regulation of transcription from RNA polymerase II promoter	15	708	3.05544	0.00062017	0.0138038
GO:0001782	B cell homeostasis	3	16	27.0407	0.00069328	0.0151861
GO:0006891	intra-Golgi vesicle-mediated transport	3	17	25.45	0.000837512	0.017781
GO:0072661	protein targeting to plasma membrane	3	17	25.45	0.000837512	0.017781
GO:0060716	labyrinthine layer blood vessel development	3	18	24.0361	0.00099985	0.020906
GO:0042733	embryonic digit morphogenesis	4	45	12.8193	0.00108455	0.0223385
GO:0001783	B cell apoptotic process	2	4	72.1084	0.0011406	0.0224862
GO:0002931	response to ischemia	2	4	72.1084	0.0011406	0.0224862
GO:0045047	protein targeting to ER	2	4	72.1084	0.0011406	0.0224862
GO:0043001	Golgi to plasma membrane protein transport	3	19	22.7711	0.00118122	0.022959
GO:0006367	transcription initiation from RNA polymerase II promoter	7	184	5.48651	0.00129336	0.0247893
GO:0050852	T cell receptor signaling pathway	5	86	8.3847	0.00137498	0.0259928
GO:0030879	mammary gland development	3	21	20.6024	0.00160468	0.0299251
GO:0007224	smoothened signaling pathway	4	50	11.5373	0.00163126	0.0300152
GO:0007411	axon guidance	9	317	4.09449	0.0016624	0.0301857
GO:0006091	generation of precursor metabolites and energy	4	51	11.3111	0.00176046	0.0311688
GO:0055085	transmembrane transport	12	538	3.21673	0.00176171	0.0311688
GO:0033344	cholesterol efflux	3	22	19.6659	0.00184851	0.0314239
GO:2001244	positive regulation of intrinsic apoptotic signaling pathway	3	22	19.6659	0.00184851	0.0314239
GO:0010606	positive regulation of cytoplasmic mRNA processing body assembly	2	5	57.6867	0.00189227	0.0314239
GO:0019217	regulation of fatty acid metabolic process	2	5	57.6867	0.00189227	0.0314239
GO:0006355	regulation of transcription, DNA-dependent	21	1304	2.32251	0.0019009	0.0314239
GO:0030036	actin cytoskeleton organization	6	141	6.13689	0.00191276	0.0314239
GO:0051028	mRNA transport	4	53	10.8843	0.00204049	0.033128
GO:0006493	protein O-linked glycosylation	3	23	18.8109	0.00211489	0.0339365
GO:0097193	intrinsic apoptotic signaling pathway	4	55	10.4885	0.00235082	0.0372851
GO:0000289	nuclear-transcribed mRNA poly(A) tail shortening	3	24	18.0271	0.00240462	0.0372851
GO:0006890	retrograde vesicle-mediated transport, Golgi to ER	3	24	18.0271	0.00240462	0.0372851
GO:0035264	multicellular organism growth	4	56	10.3012	0.0025179	0.0382226
GO:0007264	small GTPase mediated signal transduction	9	336	3.86295	0.00252047	0.0382226
GO:0001937	negative regulation of endothelial cell proliferation	3	25	17.306	0.00271851	0.0387967
GO:0048536	spleen development	3	25	17.306	0.00271851	0.0387967
GO:0001957	intramembranous ossification	2	6	48.0723	0.00282537	0.0387967
GO:0002064	epithelial cell development	2	6	48.0723	0.00282537	0.0387967
GO:0007182	common-partner SMAD protein phosphorylation	2	6	48.0723	0.00282537	0.0387967
GO:0031642	negative regulation of myelination	2	6	48.0723	0.00282537	0.0387967
GO:0032330	regulation of chondrocyte differentiation	2	6	48.0723	0.00282537	0.0387967
GO:0032367	intracellular cholesterol transport	2	6	48.0723	0.00282537	0.0387967
GO:0060044	negative regulation of cardiac muscle cell proliferation	2	6	48.0723	0.00282537	0.0387967
GO:0008219	cell death	6	152	5.69277	0.00283947	0.0387967
GO:0002088	lens development in camera-type eye	3	26	16.6404	0.00305735	0.0409626
GO:0034976	response to endoplasmic reticulum stress	3	26	16.6404	0.00305735	0.0409626
GO:0019221	cytokine-mediated signaling pathway	7	216	4.67369	0.00334956	0.044446
GO:0031047	gene silencing by RNA	3	27	16.0241	0.0034219	0.0449735
GO:0045787	positive regulation of cell cycle	3	28	15.4518	0.0038129	0.048951
GO:0048705	skeletal system morphogenesis	3	28	15.4518	0.0038129	0.048951
GO:0007219	Notch signaling pathway	5	108	6.67671	0.00388722	0.048951
GO:0008285	negative regulation of cell proliferation	9	358	3.62556	0.0039348	0.048951
GO:0043589	skin morphogenesis	2	7	41.2048	0.00393736	0.048951
GO:0051099	positive regulation of binding	2	7	41.2048	0.00393736	0.048951

## Sheet: down-regulated
Table S3. Significant gene ontology (GO) analysis of differentially expressed genes (DEGs) related to PHF20.
go_id	go_name	go_diffgene_count	go_gene_count	enrichment	pvalue	FDR
GO:0044281	small molecule metabolic process	41	1363	4.38037	1.73367e-14	2.49301e-11
GO:0006351	transcription, DNA-dependent	46	1827	3.66641	2.12329e-13	1.52664e-10
GO:0007165	signal transduction	34	1030	4.80689	3.18842e-13	1.52832e-10
GO:0045944	positive regulation of transcription from RNA polymerase II promoter	27	708	5.55332	4.71463e-12	1.69491e-09
GO:0045893	positive regulation of transcription, DNA-dependent	21	491	6.22817	1.95713e-10	5.62871e-08
GO:0045892	negative regulation of transcription, DNA-dependent	18	446	5.87706	1.18138e-08	2.83138e-06
GO:0006355	regulation of transcription, DNA-dependent	30	1304	3.35016	4.86312e-08	9.99023e-06
GO:0006468	protein phosphorylation	15	338	6.46245	7.09617e-08	1.27554e-05
GO:0006915	apoptotic process	20	654	4.45322	1.63685e-07	2.61532e-05
GO:0048011	neurotrophin TRK receptor signaling pathway	13	269	7.03742	2.37065e-07	3.20482e-05
GO:0007049	cell cycle	12	224	7.80109	2.50535e-07	3.20482e-05
GO:0007219	Notch signaling pathway	9	108	12.135	2.6744e-07	3.20482e-05
GO:0045087	innate immune response	17	554	4.4685	1.62537e-06	0.000179791
GO:0006281	DNA repair	12	276	6.33132	2.36099e-06	0.000242507
GO:0008380	RNA splicing	11	240	6.67427	4.16313e-06	0.000399106
GO:0030488	tRNA methylation	3	4	109.215	5.11767e-06	0.00045995
GO:0008285	negative regulation of cell proliferation	13	358	5.28789	6.06396e-06	0.000503743
GO:0001938	positive regulation of endothelial cell proliferation	6	52	16.8024	6.30554e-06	0.000503743
GO:0071498	cellular response to fluid shear stress	3	5	87.3723	1.27288e-05	0.000963367
GO:0006366	transcription from RNA polymerase II promoter	12	329	5.31138	1.46109e-05	0.00104899
GO:0010628	positive regulation of gene expression	8	131	8.89285	1.53191e-05	0.00104899
GO:0010467	gene expression	17	668	3.70591	2.01202e-05	0.00129939
GO:0007596	blood coagulation	14	465	4.38427	2.11891e-05	0.00129939
GO:0003151	outflow tract morphogenesis	5	37	19.6784	2.16866e-05	0.00129939
GO:0051301	cell division	11	295	5.42991	3.01044e-05	0.0017316
GO:0046854	phosphatidylinositol phosphorylation	4	19	30.6569	3.13151e-05	0.00173197
GO:0006310	DNA recombination	6	72	12.135	4.31068e-05	0.00229584
GO:0006974	response to DNA damage stimulus	8	155	7.51589	5.27945e-05	0.00271138
GO:0006184	GTP catabolic process	7	113	9.02074	5.65739e-05	0.00278509
GO:0071356	cellular response to tumor necrosis factor	5	45	16.18	5.81033e-05	0.00278509
GO:0006767	water-soluble vitamin metabolic process	5	48	15.1688	8.00674e-05	0.0037141
GO:0006921	cellular component disassembly involved in execution phase of apoptosis	5	50	14.562	9.79637e-05	0.00431066
GO:0007346	regulation of mitotic cell cycle	4	25	23.2993	9.89234e-05	0.00431066
GO:0006622	protein targeting to lysosome	3	9	48.5401	0.000104754	0.00443048
GO:0006511	ubiquitin-dependent protein catabolic process	8	174	6.69519	0.000121378	0.0049869
GO:0008284	positive regulation of cell proliferation	12	411	4.25169	0.000133194	0.00518048
GO:0048015	phosphatidylinositol-mediated signaling	7	129	7.90188	0.000133295	0.00518048
GO:0043066	negative regulation of apoptotic process	13	484	3.91129	0.00014944	0.00565513
GO:0006766	vitamin metabolic process	5	55	13.2382	0.000156381	0.00576606
GO:0032869	cellular response to insulin stimulus	5	56	13.0018	0.00017075	0.00613845
GO:0007173	epidermal growth factor receptor signaling pathway	8	185	6.2971	0.000187518	0.00629296
GO:0043308	eosinophil degranulation	2	2	145.62	0.000188176	0.00629296
GO:0050904	diapedesis	2	2	145.62	0.000188176	0.00629296
GO:0000278	mitotic cell cycle	11	363	4.41274	0.000202086	0.00660455
GO:0071347	cellular response to interleukin-1	4	30	19.4161	0.00020857	0.00666496
GO:0006469	negative regulation of protein kinase activity	5	59	12.3407	0.000220046	0.00681415
GO:0034142	toll-like receptor 4 signaling pathway	6	96	9.10128	0.000222716	0.00681415
GO:0006661	phosphatidylinositol biosynthetic process	5	60	12.135	0.000238705	0.00710104
GO:0000122	negative regulation of transcription from RNA polymerase II promoter	13	509	3.71919	0.000248773	0.00710104
GO:0019048	virus-host interaction	10	309	4.71264	0.000256751	0.00710104
GO:0016044	cellular membrane organization	7	143	7.12827	0.000256783	0.00710104
GO:0043123	positive regulation of I-kappaB kinase/NF-kappaB cascade	7	143	7.12827	0.000256783	0.00710104
GO:0044255	cellular lipid metabolic process	7	148	6.88745	0.000318828	0.00865047
GO:0007059	chromosome segregation	5	64	11.3766	0.000325834	0.00867684
GO:0001525	angiogenesis	8	201	5.79584	0.000335284	0.00876615
GO:0030168	platelet activation	8	204	5.71061	0.000371603	0.0093632
GO:0006260	DNA replication	7	152	6.7062	0.000376822	0.0093632
GO:0000165	MAPK cascade	5	66	11.0319	0.000377654	0.0093632
GO:0008543	fibroblast growth factor receptor signaling pathway	7	156	6.53425	0.000443125	0.0106202
GO:0046777	protein autophosphorylation	7	156	6.53425	0.000443125	0.0106202
GO:0002224	toll-like receptor signaling pathway	6	109	8.0158	0.000451433	0.010642
GO:0008150	biological_process	14	618	3.29884	0.000465973	0.0108076
GO:0007264	small GTPase mediated signal transduction	10	336	4.33394	0.000510314	0.0114661
GO:0008283	cell proliferation	10	336	4.33394	0.000510314	0.0114661
GO:0001889	liver development	5	71	10.255	0.000534961	0.011835
GO:2001238	positive regulation of extrinsic apoptotic signaling pathway	3	15	29.1241	0.000550279	0.0118837
GO:0061333	renal tubule morphogenesis	2	3	97.0803	0.000561957	0.0118837
GO:0070424	regulation of nucleotide-binding oligomerization domain containing signaling pathway	2	3	97.0803	0.000561957	0.0118837
GO:0030279	negative regulation of ossification	3	16	27.3038	0.000673818	0.0140428
GO:0035556	intracellular signal transduction	9	284	4.61473	0.000692509	0.0142261
GO:0035666	TRIF-dependent toll-like receptor signaling pathway	5	76	9.58029	0.000738097	0.0149491
GO:0055086	nucleobase-containing small molecule metabolic process	5	77	9.45587	0.000784941	0.015677
GO:0002756	MyD88-independent toll-like receptor signaling pathway	5	78	9.33464	0.000834015	0.016429
GO:0034138	toll-like receptor 3 signaling pathway	5	79	9.21648	0.000885391	0.0172053
GO:0030100	regulation of endocytosis	3	18	24.2701	0.000971879	0.0186342
GO:0038096	Fc-gamma receptor signaling pathway involved in phagocytosis	5	82	8.87929	0.00105404	0.0196199
GO:0006397	mRNA processing	7	180	5.66302	0.00106829	0.0196199
GO:0010818	T cell chemotaxis	2	4	72.8102	0.0011188	0.0196199
GO:0032369	negative regulation of lipid transport	2	4	72.8102	0.0011188	0.0196199
GO:0038028	insulin receptor signaling pathway via phosphatidylinositol 3-kinase cascade	2	4	72.8102	0.0011188	0.0196199
GO:0044314	protein K27-linked ubiquitination	2	4	72.8102	0.0011188	0.0196199
GO:0055070	copper ion homeostasis	2	4	72.8102	0.0011188	0.0196199
GO:0007067	mitosis	7	182	5.60079	0.00114231	0.0196567
GO:0043001	Golgi to plasma membrane protein transport	3	19	22.9927	0.00114823	0.0196567
GO:0035162	embryonic hemopoiesis	3	20	21.8431	0.00134399	0.0227372
GO:0015031	protein transport	10	388	3.7531	0.00160287	0.0268015
GO:0018279	protein N-linked glycosylation via asparagine	5	92	7.91415	0.00179632	0.0296575
GO:0001947	heart looping	4	52	11.2016	0.00182913	0.0296575
GO:0008611	ether lipid biosynthetic process	2	5	58.2482	0.00185617	0.0296575
GO:0043619	regulation of transcription from RNA polymerase II promoter in response to oxidative stress	2	5	58.2482	0.00185617	0.0296575
GO:0000087	M phase of mitotic cell cycle	7	198	5.1482	0.00189493	0.029944
GO:0008089	anterograde axon cargo transport	3	23	18.994	0.00205623	0.0321398
GO:0001701	in utero embryonic development	7	206	4.94827	0.00239669	0.0366966
GO:0006112	energy reserve metabolic process	5	98	7.42961	0.0023988	0.0366966
GO:0007275	multicellular organismal development	11	488	3.28243	0.00255719	0.0380118
GO:0045454	cell redox homeostasis	4	57	10.219	0.00259782	0.0380118
GO:0045669	positive regulation of osteoblast differentiation	4	57	10.219	0.00259782	0.0380118
GO:0000236	mitotic prometaphase	5	100	7.28102	0.00262982	0.0380118
GO:0051225	spindle assembly	3	25	17.4745	0.00264338	0.0380118
GO:0070534	protein K63-linked ubiquitination	3	25	17.4745	0.00264338	0.0380118
GO:0006398	histone mRNA 3'-end processing	2	6	48.5401	0.0027716	0.0383226
GO:0007041	lysosomal transport	2	6	48.5401	0.0027716	0.0383226
GO:0016081	synaptic vesicle docking involved in exocytosis	2	6	48.5401	0.0027716	0.0383226
GO:0032324	molybdopterin cofactor biosynthetic process	2	6	48.5401	0.0027716	0.0383226
GO:0070979	protein K11-linked ubiquitination	3	26	16.8024	0.002973	0.040716
GO:0019221	cytokine-mediated signaling pathway	7	216	4.71918	0.00316634	0.0429546
GO:0016055	Wnt receptor signaling pathway	6	157	5.56511	0.00319709	0.0429665
GO:0043161	proteasomal ubiquitin-dependent protein catabolic process	4	61	9.54888	0.00335883	0.0447222
GO:0007528	neuromuscular junction development	3	28	15.6022	0.00370807	0.0470713
GO:0031623	receptor internalization	3	28	15.6022	0.00370807	0.0470713
GO:0031647	regulation of protein stability	3	28	15.6022	0.00370807	0.0470713
GO:0006777	Mo-molybdopterin cofactor biosynthetic process	2	7	41.6058	0.0038626	0.0470713
GO:0046889	positive regulation of lipid biosynthetic process	2	7	41.6058	0.0038626	0.0470713
GO:0051151	negative regulation of smooth muscle cell differentiation	2	7	41.6058	0.0038626	0.0470713
GO:0060840	artery development	2	7	41.6058	0.0038626	0.0470713
GO:0061298	retina vasculature development in camera-type eye	2	7	41.6058	0.0038626	0.0470713
GO:0085020	protein K6-linked ubiquitination	2	7	41.6058	0.0038626	0.0470713
GO:2000727	positive regulation of cardiac muscle cell differentiation	2	7	41.6058	0.0038626	0.0470713
GO:0044267	cellular protein metabolic process	11	515	3.11034	0.00395299	0.0477681
GO:0000090	mitotic anaphase	6	164	5.32758	0.00400747	0.0480228
GO:0006470	protein dephosphorylation	5	110	6.61911	0.00404316	0.0480501
GO:0016310	phosphorylation	3	29	15.0642	0.00411496	0.0481082
GO:0071333	cellular response to glucose stimulus	3	29	15.0642	0.00411496	0.0481082
GO:0034146	toll-like receptor 5 signaling pathway	4	65	8.96126	0.0042648	0.0490623
GO:0034166	toll-like receptor 10 signaling pathway	4	65	8.96126	0.0042648	0.0490623
