# Supplementary material for: Identification of genes and pathways potentially related to PHF20 by gene expression profile analysis of glioblastoma U87 cell line
Source: Cancer Cell Int. 2017 Oct 4;17:87. doi: 10.1186/s12935-017-0459-x (PMC5628484; doi:10.1186/s12935-017-0459-x)
Supplement: Supplementary file 4 — Additional file 4. Significant pathway analysis of differentially expressed genes (DEGs) related to PHF20. [file 12935_2017_459_MOESM4_ESM.xlsx]

## Sheet: up-regulated
Additional file 4. Significant pathway analysis of differentially expressed genes (DEGs) related to PHF20.
path_id	path_name	path_diffgene_count	path_gene_count	enrichment	pvalue	FDR
04141	Protein processing in endoplasmic reticulum	14	169	11.947	7.37821e-11	1.30594e-08
01100	Metabolic pathways	27	1234	3.15547	8.68133e-07	7.68298e-05
04120	Ubiquitin mediated proteolysis	9	137	9.4741	2.22844e-06	0.000131478
05200	Pathways in cancer	13	397	4.72247	2.07559e-05	0.000918449
05203	Viral carcinogenesis	9	205	6.33147	6.06964e-05	0.00214478
03060	Protein export	4	23	25.0812	7.27044e-05	0.00214478
05168	Herpes simplex infection	8	184	6.2703	0.000193131	0.00488344
00514	Other types of O-glycan biosynthesis	4	31	18.6086	0.00024726	0.00547062
05210	Colorectal cancer	5	62	11.6304	0.000292683	0.00575609
05206	MicroRNAs in cancer	9	297	4.37021	0.00103495	0.0183187
00510	N-Glycan biosynthesis	4	49	11.7728	0.00150897	0.0237655
05215	Prostate cancer	5	89	8.10207	0.00161122	0.0237655
05213	Endometrial cancer	4	52	11.0936	0.0018968	0.0258257
05221	Acute myeloid leukemia	4	57	10.1205	0.00269322	0.03405
04145	Phagosome	6	153	5.65556	0.00293835	0.0346726
05216	Thyroid cancer	3	29	14.919	0.00423108	0.0438018
00052	Galactose metabolism	3	30	14.4217	0.00467713	0.0438018
05212	Pancreatic cancer	4	66	8.74042	0.00467922	0.0438018
05010	Alzheimer's disease	6	168	5.1506	0.0047658	0.0438018
05230	Central carbon metabolism in cancer	4	67	8.60996	0.00494935	0.0438018
04722	Neurotrophin signaling pathway	5	120	6.00904	0.00621213	0.0523594
03018	RNA degradation	4	77	7.49179	0.00827701	0.0665639
04010	MAPK signaling pathway	7	255	3.95889	0.00864954	0.0665639
05016	Huntington's disease	6	193	4.48343	0.0096009	0.0708067
04068	FoxO signaling pathway	5	134	5.38123	0.0100602	0.0712264
00620	Pyruvate metabolism	3	40	10.8163	0.0108136	0.0736156
05205	Proteoglycans in cancer	6	203	4.26257	0.0123232	0.0807855
05012	Parkinson's disease	5	142	5.07806	0.0129102	0.0816107
05161	Hepatitis B	5	146	4.93893	0.0145342	0.0887086
04932	Non-alcoholic fatty liver disease (NAFLD)	5	151	4.77539	0.016764	0.0989074
00533	Glycosaminoglycan biosynthesis - keratan sulfate	2	15	19.2289	0.0189772	0.108354
05223	Non-small cell lung cancer	3	56	7.7259	0.0279631	0.154671
05416	Viral myocarditis	3	58	7.45949	0.0308119	0.165264
01200	Carbon metabolism	4	113	5.10502	0.0324301	0.168827
00532	Glycosaminoglycan biosynthesis - chondroitin sulfate / dermatan sulfate	2	20	14.4217	0.0335636	0.169736
04144	Endocytosis	6	258	3.35388	0.0385513	0.189544
05214	Glioma	3	65	6.65616	0.0420958	0.199137
04142	Lysosome	4	123	4.68998	0.0433387	0.199137
05211	Renal cell carcinoma	3	66	6.55531	0.0438776	0.199137
04115	p53 signaling pathway	3	68	6.36251	0.0475703	0.206677
00534	Glycosaminoglycan biosynthesis - heparan sulfate / heparin	2	24	12.0181	0.0478744	0.206677

## Sheet: down-regulated
Table S4. Significant pathway analysis of differentially expressed genes (DEGs) related to PHF20.
path_id	path_name	path_diffgene_count	path_gene_count	enrichment	pvalue	FDR
05200	Pathways in cancer	20	397	7.33604	3.0972e-11	6.59703e-09
04919	Thyroid hormone signaling pathway	10	118	12.3407	4.21707e-08	3.19401e-06
01100	Metabolic pathways	29	1234	3.4222	5.41981e-08	3.19401e-06
04630	Jak-STAT signaling pathway	11	158	10.1381	6.11336e-08	3.19401e-06
05211	Renal cell carcinoma	8	66	17.651	7.49767e-08	3.19401e-06
05142	Chagas disease (American trypanosomiasis)	9	104	12.6018	1.92448e-07	6.83189e-06
04012	ErbB signaling pathway	8	87	13.3904	6.72796e-07	2.04722e-05
04022	cGMP-PKG signaling pathway	10	167	8.71979	1.13484e-06	3.02151e-05
04611	Platelet activation	9	130	10.0814	1.31832e-06	3.12002e-05
04915	Estrogen signaling pathway	8	99	11.7673	1.83487e-06	3.90827e-05
04725	Cholinergic synapse	8	111	10.4952	4.40514e-06	8.52996e-05
04921	Oxytocin signaling pathway	9	158	8.29484	6.78267e-06	0.000120392
04510	Focal adhesion	10	207	7.0348	8.04443e-06	0.000127831
04144	Endocytosis	11	258	6.20862	8.40201e-06	0.000127831
04015	Rap1 signaling pathway	10	211	6.90144	9.54846e-06	0.000135588
04380	Osteoclast differentiation	8	131	8.89285	1.53191e-05	0.000196925
05164	Influenza A	9	175	7.48905	1.5717e-05	0.000196925
04120	Ubiquitin mediated proteolysis	8	137	8.50338	2.13567e-05	0.00024812
04070	Phosphatidylinositol signaling system	7	98	10.4015	2.21327e-05	0.00024812
04151	PI3K-Akt signaling pathway	12	345	5.06506	2.36464e-05	0.000251834
00770	Pantothenate and CoA biosynthesis	4	18	32.3601	2.48573e-05	0.000252124
04550	Signaling pathways regulating pluripotency of stem cells	8	142	8.20397	2.78223e-05	0.000262461
05230	Central carbon metabolism in cancer	6	67	13.0406	2.83408e-05	0.000262461
05161	Hepatitis B	8	146	7.9792	3.41195e-05	0.00030281
04620	Toll-like receptor signaling pathway	7	106	9.61644	3.71973e-05	0.0003088
04261	Adrenergic signaling in cardiomyocytes	8	148	7.87138	3.76939e-05	0.0003088
05146	Amoebiasis	7	108	9.43836	4.20625e-05	0.000331827
04931	Insulin resistance	7	109	9.35177	4.46859e-05	0.000336848
05220	Chronic myeloid leukemia	6	73	11.9688	4.66967e-05	0.000336848
04668	TNF signaling pathway	7	110	9.26676	4.74434e-05	0.000336848
04810	Regulation of actin cytoskeleton	9	214	6.12422	7.90332e-05	0.00053982
04071	Sphingolipid signaling pathway	7	120	8.49453	8.3634e-05	0.00053982
04722	Neurotrophin signaling pathway	7	120	8.49453	8.3634e-05	0.00053982
04210	Apoptosis	6	85	10.2791	0.000111946	0.00070131
05222	Small cell lung cancer	6	86	10.1596	0.00011965	0.000728157
04728	Dopaminergic synapse	7	129	7.90188	0.000133295	0.00078866
05034	Alcoholism	8	179	6.50818	0.000148487	0.000854805
05221	Acute myeloid leukemia	5	57	12.7737	0.000186118	0.00104324
04150	mTOR signaling pathway	5	60	12.135	0.000238705	0.00130369
04750	Inflammatory mediator regulation of TRP channels	6	98	8.91554	0.000249988	0.00133118
05210	Colorectal cancer	5	62	11.7436	0.000279664	0.00145289
05231	Choline metabolism in cancer	6	101	8.65072	0.000295829	0.00150028
04066	HIF-1 signaling pathway	6	103	8.48274	0.000329942	0.00163436
05205	Proteoglycans in cancer	8	203	5.73874	0.000359152	0.00173862
05203	Viral carcinogenesis	8	205	5.68275	0.00038441	0.00181954
04390	Hippo signaling pathway	7	154	6.61911	0.000408882	0.0018933
00562	Inositol phosphate metabolism	5	71	10.255	0.000534961	0.00237389
04918	Thyroid hormone synthesis	5	71	10.255	0.000534961	0.00237389
05100	Bacterial invasion of epithelial cells	5	78	9.33464	0.000834015	0.00362541
04152	AMPK signaling pathway	6	124	7.04615	0.000913298	0.00389065
00280	"Valine, leucine and isoleucine degradation"	4	47	12.3932	0.00123809	0.00517087
04330	Notch signaling pathway	4	48	12.135	0.00134337	0.0053073
04930	Type II diabetes mellitus	4	48	12.135	0.00134337	0.0053073
04062	Chemokine signaling pathway	7	187	5.45103	0.00134551	0.0053073
05322	Systemic lupus erythematosus	6	134	6.52032	0.00138625	0.00536856
05215	Prostate cancer	5	89	8.18092	0.00154183	0.00586447
04010	MAPK signaling pathway	8	255	4.56848	0.00168507	0.00629683
04666	Fc gamma R-mediated phagocytosis	5	92	7.91415	0.00179632	0.00657146
05166	HTLV-I infection	8	258	4.51536	0.00182026	0.00657146
04660	T cell receptor signaling pathway	5	104	7.00098	0.00314135	0.0110185
04730	Long-term depression	4	60	9.70803	0.00315553	0.0110185
04924	Renin secretion	4	64	9.10128	0.00402395	0.0138242
04014	Ras signaling pathway	7	227	4.4905	0.00422572	0.0141938
05214	Glioma	4	65	8.96126	0.0042648	0.0141938
00970	Aminoacyl-tRNA biosynthesis	4	66	8.82548	0.00451559	0.0144218
05206	MicroRNAs in cancer	8	297	3.92244	0.00452697	0.0144218
05010	Alzheimer's disease	6	168	5.20073	0.00453644	0.0144218
04670	Leukocyte transendothelial migration	5	118	6.17036	0.0055279	0.0170644
05145	Toxoplasmosis	5	118	6.17036	0.0055279	0.0170644
05152	Tuberculosis	6	177	4.93629	0.00592142	0.0177785
05218	Melanoma	4	71	8.20397	0.00592617	0.0177785
04662	B cell receptor signaling pathway	4	72	8.09002	0.00624114	0.0184634
05016	Huntington's disease	6	193	4.52706	0.00915141	0.026702
05160	Hepatitis C	5	133	5.47445	0.009342	0.0268898
04925	Aldosterone synthesis and secretion	4	81	7.19113	0.0096171	0.0273126
04960	Aldosterone-regulated sodium reabsorption	3	39	11.2016	0.00978275	0.0274175
05169	Epstein-Barr virus infection	6	200	4.36861	0.0109207	0.0302092
04910	Insulin signaling pathway	5	139	5.23815	0.0113041	0.0308689
04911	Insulin secretion	4	85	6.85273	0.0114559	0.0308874
05132	Salmonella infection	4	86	6.77304	0.0119505	0.0318183
04914	Progesterone-mediated oocyte maturation	4	87	6.69519	0.0124596	0.032764
04540	Gap junction	4	88	6.61911	0.0129832	0.0337246
03015	mRNA surveillance pathway	4	91	6.4009	0.0146436	0.0369251
04912	GnRH signaling pathway	4	91	6.4009	0.0146436	0.0369251
04973	Carbohydrate digestion and absorption	3	45	9.70803	0.0147354	0.0369251
04932	Non-alcoholic fatty liver disease (NAFLD)	5	151	4.82187	0.0160956	0.0398646
04145	Phagosome	5	153	4.75884	0.0170159	0.0413261
04713	Circadian entrainment	4	95	6.13139	0.0170737	0.0413261
04723	Retrograde endocannabinoid signaling	4	101	5.76715	0.0212068	0.0501894
04922	Glucagon signaling pathway	4	101	5.76715	0.0212068	0.0501894
00310	Lysine degradation	3	52	8.40118	0.0221526	0.0512881
05213	Endometrial cancer	3	52	8.40118	0.0221526	0.0512881
00450	Selenocompound metabolism	2	17	17.1318	0.0239042	0.0547482
00240	Pyrimidine metabolism	4	105	5.54745	0.0243046	0.0550732
04141	Protein processing in endoplasmic reticulum	5	169	4.3083	0.0257741	0.0577882
04923	Regulation of lipolysis in adipocytes	3	56	7.80109	0.0272317	0.0597973
05223	Non-small cell lung cancer	3	56	7.80109	0.0272317	0.0597973
04726	Serotonergic synapse	4	112	5.20073	0.0304228	0.0661231
04724	Glutamatergic synapse	4	114	5.10949	0.0323403	0.0695806
04370	VEGF signaling pathway	3	61	7.16166	0.0344779	0.0734378
04270	Vascular smooth muscle contraction	4	120	4.85401	0.0385628	0.0813256
04060	Cytokine-cytokine receptor interaction	6	265	3.29707	0.0416927	0.0870642
04720	Long-term potentiation	3	66	6.61911	0.0427506	0.0875564
05212	Pancreatic cancer	3	66	6.61911	0.0427506	0.0875564
04664	Fc epsilon RI signaling pathway	3	67	6.52032	0.0445306	0.0903335
04024	cAMP signaling pathway	5	199	3.6588	0.0499217	0.0997812
